# Supplementary material for: Nervonic Acid Prevents HFD-Induced Metabolic Dysfunction and Is Associated with Gut Microbiota Remodeling
Source: Metabolites. 2026 Jun 8;16(6):399. doi: 10.3390/metabo16060399 (PMC13304234; doi:10.3390/metabo16060399)
Supplement: Supplementary file 1 [file metabolites-16-00399-s001.zip]

Archive with 7 entries (7 files):
- Fig S1.tif
- Fig S2.tif
- Table S1.xlsx
- Table S2.xlsx
- Table S3.xls
- Table S4.xls
- Table S5.xlsx
