# Supplementary material for: Nervonic Acid Prevents HFD-Induced Metabolic Dysfunction and Is Associated with Gut Microbiota Remodeling
Source: Metabolites. 2026 Jun 8;16(6):399. doi: 10.3390/metabo16060399 (PMC13304234; doi:10.3390/metabo16060399)
Supplement: Supplementary file 1 [file metabolites-16-00399-s001.zip › Table S1.xlsx]

## Sheet: table-1779985728470
Ingredient	D12492gm%	D12492kcal%	D12450Bgm%	D12450Bkcal%
Protein	26	20	19.2	20
Carbohydrate	26	20	67.3	70
Fat	35	60	4.3	10
Total	100	100	100	100
Kcal/g	5.2	—	3.9	—
Casein	200	800	200	800
L-Cystine	3	12	3	12
Corn Starch	0	0	351	1260
Maltodextrin	125	500	35	140
Sucrose	68.8	275	350	1400
Cellulose	50	0	50	0
Soybean Oil	25	225	25	225
Lard	245	2205	20	180
Mineral Mix	10	0	10	0
DiCalcium Phosphate	13	0	13	0
Calcium Carbonate	5.5	0	5.5	0
Potassium Citrate, 1 H₂O	16.5	0	16.5	0
Vitamin Mix V10001	10	40	10	40
Choline Bitartrate	2	0	2	0
Total	773.85	4057	1055.05	4057
