# Supplementary material for: Nervonic Acid Prevents HFD-Induced Metabolic Dysfunction and Is Associated with Gut Microbiota Remodeling
Source: Metabolites. 2026 Jun 8;16(6):399. doi: 10.3390/metabo16060399 (PMC13304234; doi:10.3390/metabo16060399)
Supplement: Supplementary file 1 [file metabolites-16-00399-s001.zip › Table S2.xlsx]

## Sheet: Sheet1
Group	Mouse ID	Initial allocation	Status	Week of death/exclusion	Cause	Related to treatment/gavage?	Included in final analysis?
Control	A1	Yes	Completed	Not Applicable	Not Applicable	Not Applicable	Yes
Control	A2	Yes	Completed	Not Applicable	Not Applicable	Not Applicable	Yes
Control	A3	Yes	Completed	Not Applicable	Not Applicable	Not Applicable	Yes
Control	A4	Yes	Excluded	Week 12	Random exclusion for sample balancing	No	No
Control	A5	Yes	Completed	Not Applicable	Not Applicable	Not Applicable	Yes
Control	A6	Yes	Completed	Not Applicable	Not Applicable	Not Applicable	Yes
Control	A7	Yes	Excluded	Week 12	Random exclusion for sample balancing		No
Model	B1	Yes	Died	Week 1	Esophageal perforation (gavage)		No
Model	B2	Yes	Completed	Not Applicable	Not Applicable	Not Applicable	Yes
Model	B3	Yes	Completed	Not Applicable	Not Applicable	Not Applicable	Yes
Model	B4	Yes	Died	Week 1	Esophageal perforation (gavage)		No
Model	B5	Yes	Completed	Not Applicable	Not Applicable	Not Applicable	Yes
Model	B6	Yes	Completed	Not Applicable	Not Applicable	Not Applicable	Yes
Model	B7	Yes	Completed	Not Applicable	Not Applicable	Not Applicable	Yes
LNA	C1	Yes	Completed	Not Applicable	Not Applicable	Not Applicable	Yes
LNA	C2	Yes	Excluded	Week 12	Random exclusion for sample balancing		No
LNA	C3	Yes	Completed	Not Applicable	Not Applicable	Not Applicable	Yes
LNA	C4	Yes	Completed	Not Applicable	Not Applicable	Not Applicable	Yes
LNA	C5	Yes	Completed	Not Applicable	Not Applicable	Not Applicable	Yes
LNA	C6	Yes	Excluded	Week 12	Random exclusion for sample balancing		No
LNA	C7	Yes	Completed	Not Applicable	Not Applicable	Not Applicable	Yes
MNA	D1	Yes	Completed	Not Applicable	Not Applicable	Not Applicable	Yes
MNA	D2	Yes	Excluded	Week 12	Random exclusion for sample balancing		No
MNA	D3	Yes	Completed	Not Applicable	Not Applicable	Not Applicable	Yes
MNA	D4	Yes	Excluded	Week 12	Random exclusion for sample balancing		No
MNA	D5	Yes	Completed	Not Applicable	Not Applicable	Not Applicable	Yes
MNA	D6	Yes	Completed	Not Applicable	Not Applicable	Not Applicable	Yes
MNA	D7	Yes	Completed	Not Applicable	Not Applicable	Not Applicable	Yes
HNA	E1	Yes	Completed	Not Applicable	Not Applicable	Not Applicable	Yes
HNA	E2	Yes	Completed	Not Applicable	Not Applicable	Not Applicable	Yes
HNA	E3	Yes	Completed	Not Applicable	Not Applicable	Not Applicable	Yes
HNA	E4	Yes	Excluded	Week 12	Random exclusion for sample balancing		No
HNA	E5	Yes	Completed	Not Applicable	Not Applicable	Not Applicable	Yes
HNA	E6	Yes	Excluded	Week 12	Random exclusion for sample balancing		No
HNA	E7	Yes	Completed	Not Applicable	Not Applicable	Not Applicable	Yes
