# Supplementary material for: Nervonic Acid Prevents HFD-Induced Metabolic Dysfunction and Is Associated with Gut Microbiota Remodeling
Source: Metabolites. 2026 Jun 8;16(6):399. doi: 10.3390/metabo16060399 (PMC13304234; doi:10.3390/metabo16060399)
Supplement: Supplementary file 1 [file metabolites-16-00399-s001.zip › Table S3.xls]

Group	Sample	Barcode	SeqNum	BaseNum	MeanLen	MinLen	MaxLen
Control	A1	ATTGTG	113273	47588262	420.12	350	471
Control	A2	CGCCAT	101230	42467217	419.51	350	445
Control	A3	GAGGTT	124031	52275304	421.47	350	474
Control	A4	GCCGCT	103687	43785253	422.28	351	434
Control	A5	GAAACC	89896	37578942	418.03	352	433
Model	B1	CACGAT	84854	34834460	410.52	350	467
Model	B2	GCGGTA	76890	32150346	418.13	350	467
Model	B3	TATCGA	81177	33512689	412.83	351	465
Model	B4	CGCATA	99290	41546720	418.44	350	434
Model	B5	CTTGTA	98197	40566617	413.11	350	461
LMN	C1	CTCCTG	91831	38279885	416.85	350	469
LMN	C2	GTCGGA	92437	38703006	418.7	350	436
LMN	C3	ATCGTT	83353	35184718	422.12	351	475
LMN	C4	AAGCTC	86805	36236045	417.44	350	453
LMN	C5	TTCCAT	102197	42383092	414.72	350	471
MMN	D1	CTATAC	111553	46223519	414.36	350	442
MMN	D2	GTCCCA	77350	32321660	417.86	350	444
MMN	D3	TTACGA	89775	37012690	412.28	350	446
MMN	D4	TGTTAT	84740	35624102	420.39	351	473
MMN	D5	TGTGTT	98618	41260986	418.39	351	453
HMN	E1	TAGGAC	93161	38462992	412.87	350	468
HMN	E2	TGGACG	65938	27383522	415.29	350	433
HMN	E3	TCCTGT	80756	33469873	414.46	351	433
HMN	E4	GAAGGC	83588	35407525	423.6	350	454
HMN	E5	ATGTCA	97975	40905772	417.51	350	470
