# Supplementary material for: Nervonic Acid Prevents HFD-Induced Metabolic Dysfunction and Is Associated with Gut Microbiota Remodeling
Source: Metabolites. 2026 Jun 8;16(6):399. doi: 10.3390/metabo16060399 (PMC13304234; doi:10.3390/metabo16060399)
Supplement: Supplementary file 1 [file metabolites-16-00399-s001.zip › Table S4.xls]

numsampled	A1	A2	A3	A4	A5	B1	B2	B3	B4	B5	C1	C2	C3	C4	C5	D1	D2	D3	D4	D5	E1	E2	E3	E4	E5
1	1.0	1.0	1.0	1.0	1.0	1.0	1.0	1.0	1.0	1.0	1.0	1.0	1.0	1.0	1.0	1.0	1.0	1.0	1.0	1.0	1.0	1.0	1.0	1.0	1.0
200	36.82	44.0	41.61	39.43	48.6	66.0	48.72	58.55	47.84	65.16	57.36	58.16	38.05	49.16	45.07	66.91	58.13	66.04	43.63	44.61	53.37	59.29	56.84	32.94	59.63
400	48.91	57.51	56.61	52.36	66.37	89.19	71.59	82.42	66.41	89.26	81.03	81.95	53.32	64.15	63.12	89.43	83.26	89.03	63.37	62.12	73.49	77.66	76.62	47.22	78.05
600	58.56	66.75	70.74	61.64	77.54	104.93	88.66	99.6	82.3	106.23	94.75	98.45	64.8	78.36	80.88	107.63	98.19	106.04	76.77	74.31	88.02	94.25	90.75	60.94	91.5
800	66.56	77.47	80.23	68.95	85.71	116.94	97.6	111.82	97.78	120.19	107.73	111.63	73.03	88.96	86.69	121.48	108.26	115.96	85.77	83.69	98.86	105.69	99.82	69.66	102.34
1000	73.68	85.45	86.3	74.77	96.84	127.17	108.23	123.73	103.63	135.28	118.65	123.8	85.54	98.17	91.31	130.59	117.48	128.25	95.01	94.01	109.52	115.54	110.43	75.73	112.54
1200	79.05	94.45	92.11	80.6	105.12	134.01	117.77	132.51	110.02	144.83	127.51	132.68	93.34	104.51	98.56	137.71	125.13	134.8	100.28	103.13	117.03	121.19	116.93	79.98	119.71
1400	85.24	101.76	98.35	84.36	112.42	141.91	125.99	139.52	117.99	151.72	135.73	141.84	98.54	111.34	106.6	146.18	131.41	142.81	105.82	108.66	123.56	128.48	124.37	86.31	123.64
1600	91.03	108.07	104.01	90.16	118.16	149.62	132.32	148.32	126.57	161.35	145.02	148.21	104.85	118.51	113.24	154.37	137.26	149.76	112.44	112.76	129.38	135.37	130.24	89.81	127.72
1800	94.51	112.12	109.35	92.36	122.91	156.18	137.19	156.72	134.15	167.9	150.76	152.64	108.72	122.63	117.41	161.96	146.18	156.75	117.82	117.87	134.1	140.74	138.31	93.86	133.85
2000	98.54	117.2	114.83	95.04	127.95	159.44	143.1	163.32	138.53	172.59	154.61	155.78	112.68	126.96	120.48	167.26	149.51	163.01	122.58	122.8	140.45	146.59	143.06	96.98	138.79
2200	102.76	120.45	119.43	97.7	132.7	164.47	148.91	167.52	142.96	177.59	159.32	163.46	117.68	130.64	124.61	170.47	156.02	167.65	128.14	129.52	146.6	151.52	147.19	100.58	143.0
2400	106.12	123.85	124.32	99.78	138.56	169.39	151.81	172.26	147.59	183.17	163.67	167.83	124.48	133.76	127.13	175.34	160.04	172.96	132.35	132.86	151.91	156.77	149.75	103.33	146.05
2600	108.33	129.68	126.92	103.3	144.15	173.94	156.65	177.45	150.65	188.09	169.38	172.48	126.71	138.56	129.63	179.36	166.94	177.65	136.36	135.01	156.84	162.25	154.09	109.34	148.17
2800	113.45	134.28	129.06	104.41	149.09	178.61	158.81	182.98	155.29	191.59	171.32	175.33	129.82	141.03	132.78	182.5	170.05	180.81	138.77	137.71	160.54	165.98	159.54	111.76	152.4
3000	117.39	138.02	132.42	106.54	152.13	182.95	161.65	186.37	159.0	194.06	175.95	177.81	132.58	144.09	136.39	186.74	172.7	183.96	141.21	140.16	164.75	169.86	161.55	115.05	155.65
3200	119.47	141.02	135.64	108.24	156.16	187.8	163.58	189.81	163.55	197.56	179.62	180.58	136.49	147.29	139.98	189.83	176.02	190.6	144.26	143.21	167.22	172.86	165.45	117.16	158.56
3400	121.95	145.63	136.54	110.52	159.2	192.34	166.82	194.04	165.19	199.77	183.28	184.35	140.35	150.5	142.02	192.53	180.66	193.62	148.85	145.57	172.3	176.13	169.12	119.86	161.76
3600	125.23	147.81	138.33	113.49	163.98	196.57	169.27	196.99	167.07	203.65	185.72	186.49	143.58	152.93	145.28	195.89	183.74	194.88	151.76	148.84	175.05	178.8	172.7	121.38	164.77
3800	127.88	150.53	140.4	114.58	168.62	199.63	174.4	201.87	170.91	208.19	189.29	190.42	146.58	156.45	147.36	197.43	185.84	198.86	154.72	151.15	177.41	180.88	175.38	123.01	167.39
4000	129.91	154.48	142.75	116.0	171.03	204.16	177.59	205.17	174.21	212.4	194.11	194.64	149.6	158.62	150.59	200.73	187.67	200.99	156.76	154.39	179.77	183.73	179.3	124.05	170.46
4200	133.13	158.66	145.7	117.38	172.84	209.06	179.35	209.44	176.89	214.58	197.41	197.0	151.57	160.68	152.64	204.22	189.73	203.92	160.63	156.66	182.42	184.81	182.63	126.35	173.06
4400	136.46	161.29	148.08	119.02	176.45	211.5	181.68	211.29	179.81	217.94	199.22	200.57	153.91	162.36	155.61	206.67	191.17	207.0	163.34	159.55	185.66	186.49	185.95	127.75	176.04
4600	137.86	163.42	150.41	120.4	179.76	214.16	183.97	214.21	182.49	220.27	203.37	203.25	156.82	164.64	158.66	209.26	195.42	210.59	165.94	161.93	190.77	189.96	189.55	129.36	178.11
4800	138.69	166.68	152.76	122.64	183.87	216.18	187.83	216.32	185.39	222.33	205.97	204.06	159.17	167.21	159.85	210.14	197.41	213.56	167.37	163.99	192.23	191.36	192.27	130.48	178.9
5000	142.78	168.93	154.46	125.52	186.19	217.63	189.05	218.42	187.49	224.92	208.04	207.01	161.18	170.74	161.21	211.5	199.45	215.28	169.05	166.92	194.16	194.27	194.59	132.55	182.04
5200	144.8	173.13	156.16	127.43	189.2	219.68	192.6	220.87	190.69	226.43	208.86	209.43	163.22	173.08	163.8	213.86	202.07	216.72	171.33	168.34	196.2	196.88	197.26	134.25	182.89
5400	146.21	174.99	157.93	128.85	192.4	222.97	193.49	223.55	193.37	229.4	212.02	211.81	164.95	176.29	165.5	214.7	205.01	218.06	173.28	169.74	199.1	198.28	199.89	135.29	186.35
5600	147.64	177.63	159.37	130.29	195.63	224.97	197.04	225.92	196.58	231.77	214.0	214.69	167.53	178.57	167.46	216.1	207.61	222.49	174.94	171.75	201.72	200.53	202.44	137.28	187.77
5800	150.24	179.95	160.74	131.94	199.18	227.27	200.21	228.56	198.28	233.52	216.08	218.26	170.74	181.11	168.49	218.7	208.74	224.5	176.36	173.48	203.41	202.21	204.44	138.55	190.67
6000	152.59	183.2	164.26	135.08	200.87	229.02	202.28	231.5	200.31	236.43	218.96	220.86	171.8	183.04	170.43	219.51	209.48	226.81	178.63	175.76	204.52	202.98	204.69	139.28	191.72
6200	155.22	186.19	167.75	137.27	202.94	231.76	204.94	234.4	203.56	238.2	220.17	222.25	173.63	184.44	173.54	222.15	211.83	227.85	179.3	177.48	205.88	206.13	206.38	140.29	193.66
6400	157.23	189.04	169.1	138.29	204.02	233.5	207.49	236.69	205.56	239.87	222.4	224.25	175.72	185.84	174.92	225.35	213.8	231.98	181.25	178.25	206.44	207.77	209.33	141.59	195.65
6600	158.3	192.49	170.23	139.27	207.66	234.61	209.39	239.37	207.89	241.84	224.65	225.26	177.31	186.93	176.58	227.63	216.7	234.28	182.67	180.93	208.97	209.44	209.76	142.84	196.7
6800	160.86	194.41	171.84	140.63	210.0	237.86	210.72	241.73	209.6	243.78	226.66	225.71	178.98	189.13	177.98	229.84	219.58	236.88	184.59	182.0	210.04	210.63	211.42	143.9	197.69
7000	163.8	196.38	174.4	141.69	213.15	240.11	213.58	243.1	212.81	246.94	227.7	227.98	182.79	189.88	180.29	231.25	221.22	238.64	185.65	183.97	212.34	211.73	213.69	145.22	198.41
7200	165.58	197.49	175.16	142.48	214.55	243.87	215.62	244.8	214.18	247.74	228.2	228.75	184.16	191.32	182.22	234.14	223.52	240.35	186.4	185.35	213.12	214.0	215.04	146.56	199.48
7400	166.65	199.77	176.22	143.47	216.52	246.16	216.98	247.35	216.49	249.12	229.6	230.71	185.28	192.34	183.29	236.39	225.14	240.55	187.77	188.19	215.02	215.94	217.34	147.64	200.53
7600	168.64	202.33	177.61	144.49	218.49	246.93	218.92	248.49	217.85	250.87	232.39	232.73	186.32	193.39	183.82	238.67	225.87	243.49	189.13	189.57	216.67	217.0	219.57	149.58	200.95
7800	170.26	203.96	178.41	145.24	220.54	248.31	221.55	249.47	218.9	253.07	233.42	234.68	187.34	194.09	184.54	240.02	226.62	245.76	190.21	191.01	218.03	217.78	220.94	150.97	202.31
8000	171.58	206.0	179.75	146.82	221.96	250.25	223.18	251.79	220.56	255.67	234.19	235.67	189.23	195.11	186.47	241.43	228.29	247.12	190.96	192.32	219.11	219.99	222.26	153.17	203.96
8200	172.96	207.96	180.54	148.44	223.66	251.36	224.48	252.83	222.75	256.83	235.24	236.41	190.21	196.15	187.53	242.41	229.27	249.08	191.68	193.06	221.11	220.16	224.23	154.19	205.9
8400	174.69	209.27	182.4	148.82	225.99	253.59	226.5	254.17	225.57	259.05	236.23	238.69	193.07	197.49	188.28	243.74	230.97	250.36	193.85	193.17	221.51	221.24	227.33	154.86	207.78
8600	176.92	210.89	183.5	150.12	227.02	255.7	227.86	256.06	226.96	261.0	237.54	240.69	194.69	198.9	190.19	245.4	232.89	251.1	194.96	194.18	222.56	222.02	228.98	156.11	209.13
8800	179.21	211.07	185.12	152.68	228.41	257.35	228.65	257.8	227.68	262.67	240.31	243.19	195.83	199.95	191.81	247.92	235.11	252.12	196.04	196.09	222.72	223.4	232.09	157.14	211.05
9000	179.97	212.09	185.89	154.38	229.83	259.62	229.72	260.66	229.03	263.75	242.26	244.18	196.32	200.42	193.14	249.63	237.36	253.74	197.93	197.98	223.46	224.67	234.63	158.81	212.64
9200	181.33	213.09	187.46	155.1	231.11	260.43	230.69	262.58	230.42	265.71	244.49	246.72	197.34	201.48	195.07	251.05	238.41	255.12	200.42	199.29	223.6	226.3	236.03	159.51	214.88
9400	182.99	214.48	188.47	155.83	232.5	262.64	232.41	264.21	232.67	266.7	245.77	248.31	200.48	203.08	196.41	251.43	240.1	257.65	202.41	200.95	225.54	227.6	237.38	160.82	216.54
9600	183.7	215.87	190.13	156.61	233.91	264.25	234.33	265.58	234.33	268.41	248.05	249.99	203.32	203.5	197.71	252.13	241.76	258.41	203.38	202.64	226.6	229.55	238.69	160.92	219.01
9800	184.48	217.16	193.26	159.13	235.61	265.94	235.59	265.71	236.81	269.16	249.98	250.46	205.02	205.48	199.37	252.53	243.39	260.31	204.99	203.98	227.0	230.86	241.23	162.21	219.47
10000	186.15	218.14	195.82	159.85	238.15	267.59	236.88	267.35	238.74	270.52	251.28	250.94	206.87	206.21	200.07	254.5	245.03	261.69	206.0	205.28	228.02	232.24	241.97	162.63	219.86
10200	187.46	219.79	196.79	160.57	239.18	269.24	238.5	268.63	239.75	271.85	252.02	252.29	208.52	207.85	200.78	256.8	246.06	263.3	206.44	207.2	228.78	232.31	244.21	163.34	220.82
10400	189.09	220.86	197.52	163.44	240.32	270.29	239.22	271.42	241.12	272.9	253.61	252.77	210.14	208.91	201.47	257.77	247.45	264.0	208.4	209.1	231.01	233.94	246.11	164.37	221.81
10600	189.52	223.11	199.7	164.41	241.4	272.28	240.21	272.74	241.92	274.52	256.73	253.44	211.73	210.85	204.55	258.19	248.15	266.47	208.78	209.79	232.06	234.62	247.16	165.93	221.89
10800	189.98	224.13	201.86	165.97	243.61	273.95	243.04	273.72	242.71	274.93	258.08	254.14	213.3	212.48	205.21	259.79	248.55	268.44	209.75	211.08	232.44	235.0	249.39	166.29	222.69
11000	190.96	225.11	202.63	166.7	245.26	275.3	244.35	276.87	243.7	276.21	259.35	255.46	213.99	213.49	205.88	260.21	249.84	270.67	211.1	212.74	232.93	236.04	251.02	167.87	223.96
11200	191.38	226.11	203.97	167.4	246.02	276.91	245.36	277.59	245.05	277.53	261.0	256.52	214.7	214.49	206.89	260.38	252.28	271.68	212.45	214.39	234.26	236.52	252.39	169.78	225.28
11400	193.27	227.13	205.32	168.7	247.09	278.28	246.06	279.51	246.65	279.48	262.01	257.28	217.0	215.15	207.57	262.87	253.26	272.76	213.44	215.46	235.3	237.57	253.76	170.78	227.47
11600	194.89	229.06	206.08	169.97	248.09	280.18	247.95	281.13	247.63	280.15	263.04	259.27	218.3	215.84	209.15	264.17	255.2	274.99	215.03	217.07	236.62	239.21	255.43	172.96	228.19
11800	196.52	230.33	207.7	171.58	249.48	281.5	249.63	282.43	248.05	280.85	264.31	262.66	219.0	216.51	210.73	265.13	255.96	276.31	215.71	217.77	237.6	239.61	257.14	173.93	228.59
12000	197.27	231.08	207.88	174.02	252.67	282.8	251.25	282.59	249.08	282.11	265.02	262.79	219.67	217.2	212.64	267.62	256.99	277.36	216.45	218.53	239.23	241.19	258.74	174.32	228.98
12200	197.96	232.72	208.91	174.74	254.32	283.83	252.55	283.59	252.77	283.41	266.59	263.19	220.11	218.46	213.36	267.99	257.35	278.37	217.18	218.96	240.81	243.11	259.78	175.58	229.69
12400	198.96	233.75	209.63	175.42	256.51	285.45	252.62	284.66	253.13	284.2	268.2	264.84	220.53	220.07	213.43	268.68	258.33	278.79	218.79	220.6	242.68	244.38	261.43	175.91	230.38
12600	199.89	235.08	211.0	175.53	258.12	286.71	253.91	285.97	254.16	284.39	269.21	265.57	221.83	221.41	214.11	269.1	259.93	279.2	219.44	221.62	244.32	246.01	262.4	177.2	232.02
12800	201.15	236.08	211.73	175.96	259.12	287.17	254.59	286.7	255.15	285.77	269.92	265.63	223.15	222.09	214.75	269.79	260.91	280.21	219.81	222.6	245.91	247.26	262.76	177.84	233.27
13000	201.55	237.68	212.74	177.27	260.11	288.5	255.9	287.06	255.9	286.75	270.01	265.73	224.17	223.41	215.11	271.39	261.29	281.55	220.19	223.33	247.27	247.65	263.83	177.94	233.98
13200	201.93	239.59	213.41	179.15	260.86	289.24	256.88	288.04	257.5	287.16	271.59	267.11	225.19	224.73	215.49	272.05	261.39	282.2	221.48	224.32	249.79	248.94	264.52	178.01	234.08
13400	202.94	240.28	214.45	181.32	262.8	290.87	257.0	289.28	259.98	288.79	272.6	267.51	226.53	226.65	215.59	272.49	262.42	283.2	222.83	225.69	251.14	250.53	265.6	178.09	235.07
13600	204.23	241.3	215.79	182.3	264.09	291.86	257.39	289.39	260.64	290.09	273.01	268.24	226.61	228.23	216.88	273.78	263.97	283.28	224.38	226.42	253.95	251.2	265.68	179.11	235.76
13800	206.18	241.77	216.19	182.98	265.06	293.88	258.4	291.0	261.07	291.09	273.14	269.51	227.58	229.2	216.98	275.7	264.64	284.54	224.8	227.71	254.99	251.94	267.32	180.4	237.08
14000	207.18	243.74	216.59	183.97	265.53	295.2	260.25	292.01	261.74	291.77	274.17	271.09	228.26	229.59	217.68	276.69	265.62	285.26	225.51	228.66	256.31	253.52	268.26	181.04	237.53
14200	208.48	245.42	217.33	185.21	266.52	296.15	261.25	292.48	263.38	293.41	275.1	271.8	229.24	229.98	218.07	277.67	266.62	285.99	227.13	231.42	257.93	253.59	269.53	182.63	239.72
14400	209.47	246.4	219.26	186.16	267.79	297.11	261.41	294.78	263.79	294.68	275.18	272.51	230.2	230.32	219.99	278.12	267.64	286.96	227.55	232.43	258.3	254.29	270.49	183.87	240.41
14600	209.84	247.44	220.5	187.39	267.94	298.49	261.51	295.78	265.4	295.39	276.15	273.48	230.6	231.29	221.0	279.7	269.22	288.23	229.45	233.78	260.19	254.96	271.8	184.51	241.43
14800	211.14	248.41	220.64	188.14	269.59	298.89	262.47	296.54	265.78	295.83	276.85	273.91	230.99	231.42	221.67	280.66	269.9	288.63	230.5	234.48	261.74	255.4	272.81	184.87	242.67
15000	211.26	249.37	221.67	188.84	270.01	299.56	263.16	296.91	267.98	297.73	278.48	275.22	231.96	232.09	222.62	281.06	270.87	289.93	231.19	236.06	263.64	256.96	273.82	186.13	243.36
15200	212.21	250.13	222.1	189.86	270.71	300.93	263.25	297.89	268.94	298.75	280.35	276.51	232.33	233.1	222.94	282.37	271.8	290.34	232.19	236.44	264.6	257.92	274.52	187.39	244.31
15400	213.78	250.23	223.36	190.3	271.72	301.91	263.33	299.18	270.26	300.59	281.36	278.38	233.63	233.46	223.65	283.39	272.8	291.64	232.32	237.51	265.9	258.68	275.88	188.34	244.37
15600	215.68	251.84	224.94	192.51	272.12	302.91	264.64	299.6	270.96	301.85	282.68	279.08	234.97	234.12	225.17	285.29	273.5	292.36	233.3	238.2	267.17	258.77	276.25	189.05	245.09
15800	216.38	253.47	226.19	193.19	272.23	304.26	265.06	300.01	271.97	302.83	282.8	280.03	235.9	235.7	225.27	287.16	275.45	292.71	234.33	239.22	268.75	258.86	277.22	189.75	246.08
16000	217.35	254.5	226.86	193.6	272.93	305.25	266.33	300.1	272.94	304.44	283.48	280.71	236.85	236.33	225.65	287.51	276.14	293.38	234.76	241.1	270.66	259.23	277.91	190.46	247.35
16200	218.32	256.06	228.74	193.96	273.91	306.24	267.3	302.3	273.33	306.3	284.19	281.7	237.82	236.98	226.66	287.58	276.87	294.41	234.91	242.08	271.04	260.48	279.23	191.17	247.99
16400	220.19	257.09	229.45	194.37	275.19	307.5	267.93	302.69	275.23	306.7	284.22	282.39	238.81	237.65	227.07	288.91	276.93	294.77	235.91	242.16	272.36	261.51	280.22	192.11	248.69
16600	220.34	257.49	230.15	195.05	275.91	308.48	269.51	303.7	276.82	307.43	284.89	283.34	239.82	237.73	228.0	290.82	277.58	296.39	237.17	242.26	273.38	261.88	280.63	192.45	249.67
16800	221.94	258.84	231.18	195.69	277.25	309.17	271.06	304.39	278.13	307.86	285.54	284.29	240.47	238.1	228.08	292.7	278.3	297.35	237.52	242.91	274.03	262.86	281.39	193.11	250.06
17000	222.07	259.21	231.9	195.77	277.69	309.52	271.14	305.68	278.44	308.88	286.51	284.98	240.57	238.43	229.07	293.4	279.6	298.02	238.19	244.2	275.02	263.53	281.79	193.47	250.16
17200	222.46	261.1	232.59	196.14	278.7	309.92	272.1	307.22	279.4	310.15	286.59	285.69	241.3	238.8	231.22	293.5	281.73	298.38	238.87	244.21	275.71	264.2	282.49	194.74	251.12
17400	223.72	261.48	233.86	196.17	279.09	310.6	273.11	307.94	279.46	311.11	287.63	286.68	242.27	240.97	232.22	294.5	282.06	299.93	239.79	244.3	276.12	264.87	283.17	194.83	253.55
17600	224.09	262.46	235.43	197.2	279.85	311.25	275.29	308.35	280.1	312.37	288.0	287.67	243.81	241.32	232.62	295.72	282.46	300.58	240.81	245.29	276.77	265.3	283.24	195.51	254.17
17800	224.44	262.88	236.71	197.56	281.74	312.26	276.27	309.65	280.76	313.65	288.96	288.11	244.44	241.97	233.94	296.69	283.4	302.16	240.87	246.28	277.77	266.31	285.17	195.59	255.09
18000	226.08	263.59	236.82	198.23	282.68	312.69	277.81	310.04	281.45	314.09	289.3	288.77	244.81	242.36	234.35	297.98	283.78	302.22	242.19	247.57	278.19	266.65	286.45	195.91	256.37
18200	226.17	265.21	238.07	198.63	283.13	313.38	277.87	310.39	281.85	314.79	290.25	289.1	245.78	243.31	235.64	298.94	284.8	302.28	243.18	247.95	279.4	268.23	286.84	196.88	257.63
18400	228.34	266.48	238.73	198.68	284.4	314.74	278.24	310.77	282.52	315.84	290.68	290.1	246.18	244.28	236.27	299.9	285.46	302.62	243.8	248.64	280.67	268.61	287.5	197.85	257.7
18600	228.78	267.48	239.11	199.66	285.38	315.47	278.36	311.43	283.21	317.78	290.71	290.16	246.87	244.96	236.63	299.98	286.76	302.97	243.88	249.32	281.93	269.65	289.07	198.2	258.66
18800	230.05	268.44	240.38	200.92	285.46	316.14	279.36	311.81	283.63	318.75	291.06	291.46	246.9	245.07	237.02	300.07	288.0	303.94	244.86	250.6	283.2	269.98	289.17	198.83	259.65
19000	231.33	268.78	241.66	202.45	285.55	316.27	280.34	313.09	284.27	319.41	292.07	291.84	247.58	245.12	237.96	300.46	288.67	304.32	245.52	251.27	283.29	270.66	289.82	198.89	259.73
19200	232.66	269.48	242.35	203.99	285.96	317.55	281.3	313.72	284.65	321.58	292.47	292.49	248.89	245.47	237.98	301.42	289.28	304.4	245.89	252.35	283.98	272.23	290.82	199.59	260.39
19400	233.35	271.03	242.72	205.84	286.36	319.73	281.37	314.7	285.89	321.94	292.86	293.49	249.23	245.54	238.04	301.78	289.34	304.43	246.87	253.36	284.95	272.66	291.47	199.94	261.01
19600	234.29	272.36	243.4	207.13	286.75	321.01	282.36	314.74	286.23	322.87	293.58	294.48	249.88	246.78	238.11	302.11	290.3	304.54	247.81	253.73	285.92	274.23	292.41	199.99	262.29
19800	234.95	274.2	243.8	208.12	288.1	321.95	282.69	316.34	287.25	323.23	293.66	295.45	249.91	247.16	238.76	303.69	291.29	305.46	247.95	254.41	286.03	274.88	293.68	200.05	263.28
20000	235.92	274.31	244.46	208.8	289.07	322.93	283.36	317.04	287.86	323.27	294.94	295.53	250.31	248.1	239.45	304.73	292.59	306.42	248.94	255.37	287.3	275.83	294.0	201.29	264.23
20200	235.98	275.01	245.13	209.22	289.74	324.21	283.43	317.08	287.92	324.82	295.6	296.53	250.96	248.47	240.43	305.99	293.26	307.07	249.94	256.37	287.99	276.47	294.66	202.83	264.61
20400	236.4	276.03	245.5	210.81	290.45	324.91	284.43	317.43	288.61	325.78	296.26	296.93	251.67	248.5	241.09	306.34	293.94	307.43	250.56	256.74	288.64	276.85	295.89	203.49	265.29
20600	237.99	276.39	246.48	211.19	291.44	325.61	285.08	318.7	288.96	327.36	296.32	298.19	252.04	248.84	241.78	306.75	294.29	308.65	251.55	258.31	289.3	277.86	296.28	205.05	266.56
20800	238.37	277.35	247.14	211.89	292.47	326.59	286.62	319.38	289.31	328.38	296.66	299.44	252.14	248.9	241.84	307.75	294.99	308.74	252.53	258.41	289.72	278.18	297.22	205.42	267.83
21000	238.73	277.39	247.53	213.16	293.73	327.32	286.69	319.75	289.35	329.06	297.02	299.82	252.49	248.97	242.49	308.38	295.66	310.32	253.81	259.05	290.7	279.48	298.49	206.07	269.08
21200	239.43	278.42	248.56	214.43	294.11	328.01	287.68	320.44	289.42	330.05	297.41	300.19	253.78	249.09	242.55	308.73	296.02	310.96	255.04	259.46	291.36	280.15	298.88	206.13	269.77
21400	240.1	278.84	249.85	215.65	295.07	328.96	288.37	321.07	290.04	331.04	297.78	301.45	254.14	249.17	243.78	310.57	296.42	311.35	255.08	260.42	292.08	280.79	300.44	207.06	269.86
21600	241.1	279.23	250.5	216.29	295.72	330.51	288.73	321.42	290.38	331.69	298.98	301.51	254.78	250.45	244.45	310.63	297.4	312.02	256.03	260.47	293.35	281.46	300.84	207.42	271.16
21800	241.14	279.63	250.85	216.33	296.7	330.85	289.18	321.47	290.75	332.04	299.63	302.15	255.48	251.11	245.68	311.28	297.76	312.69	257.93	260.82	294.31	283.01	300.93	208.42	271.84
22000	242.1	280.29	251.24	216.69	297.05	331.86	289.57	323.34	292.34	332.76	300.86	302.82	255.87	251.5	246.65	311.93	298.14	313.33	258.27	261.19	295.9	283.39	301.62	208.76	272.53
22200	242.83	280.98	252.2	217.33	298.27	332.82	290.21	323.66	293.32	332.84	301.21	302.88	256.22	251.82	247.31	312.6	298.81	313.38	258.95	262.13	296.88	284.06	302.29	208.79	273.47
22400	243.47	281.97	252.9	217.71	298.66	333.48	290.26	324.29	294.56	333.51	301.59	303.53	257.52	251.85	248.56	313.28	299.19	313.74	259.62	263.09	297.58	284.44	302.68	208.81	274.13
22600	243.87	282.94	253.24	218.65	299.05	334.75	290.9	325.0	295.23	334.46	302.22	304.79	258.5	252.83	248.63	314.24	299.89	314.69	260.58	263.72	298.64	284.5	303.92	209.45	275.07
22800	243.93	283.34	255.41	219.28	299.42	335.74	291.89	325.65	295.63	335.42	302.56	304.88	259.16	253.21	249.62	314.89	301.16	315.65	260.68	263.77	299.29	285.42	304.9	210.13	276.01
23000	245.21	284.35	255.82	219.65	300.38	336.08	292.54	326.62	296.01	336.37	303.49	305.53	259.19	253.28	249.97	315.6	302.12	316.31	261.63	263.82	299.32	285.81	305.53	210.76	276.66
23200	246.81	284.71	256.15	220.29	301.04	336.43	293.82	326.69	296.39	336.45	304.15	306.47	259.55	253.32	250.02	316.27	302.77	316.67	261.98	264.2	300.27	286.21	306.49	211.39	277.63
23400	247.74	285.08	256.52	220.98	302.64	337.09	294.48	327.02	297.05	337.43	304.82	306.85	260.2	253.68	250.96	316.3	303.45	316.98	262.65	265.16	300.88	286.92	306.57	212.04	277.69
23600	248.67	285.72	256.61	221.04	302.74	337.74	294.49	327.69	298.0	338.69	305.48	307.53	260.55	254.95	251.61	316.69	304.15	317.62	262.75	266.43	301.81	286.97	306.9	212.39	278.05
23800	249.35	286.66	257.63	221.42	303.46	337.78	295.16	328.01	298.66	339.08	306.42	307.88	260.59	255.87	251.69	317.67	304.82	318.24	263.73	267.14	302.17	287.95	307.54	213.02	278.41
24000	250.01	287.0	257.99	221.46	304.2	338.46	295.81	328.66	299.33	339.11	306.79	308.84	261.26	256.22	252.34	318.05	305.79	318.92	264.13	267.48	302.84	288.56	308.8	213.64	279.35
24200	250.7	287.96	259.21	222.1	304.86	339.68	297.05	329.32	299.68	339.5	307.16	309.48	262.28	256.89	252.7	318.71	306.47	318.96	264.16	268.12	304.39	288.64	310.05	213.68	279.38
24400	251.35	288.92	259.26	222.15	305.55	340.34	297.37	330.25	299.75	340.19	307.5	310.13	262.62	257.27	252.77	319.03	306.52	319.36	264.52	268.86	304.78	289.3	310.74	213.71	280.0
24600	252.01	289.55	259.63	223.39	306.21	341.28	298.03	330.61	300.12	340.24	308.77	310.18	262.96	257.61	253.74	319.39	306.88	319.39	264.57	269.51	306.07	289.34	311.38	214.05	280.33
24800	252.37	289.59	259.98	223.46	306.25	341.35	299.02	331.25	300.18	340.6	309.7	310.81	263.3	259.43	254.08	320.32	307.23	319.44	264.98	270.17	306.72	289.67	312.33	215.03	280.4
25000	253.65	290.84	260.94	223.54	306.28	342.07	299.39	332.53	301.75	341.28	310.36	311.5	263.65	260.1	254.73	320.98	307.27	320.08	265.33	270.82	307.11	289.71	313.03	215.38	280.74
25200	254.35	292.1	261.02	223.89	307.25	342.71	300.05	333.76	302.68	342.27	311.58	312.76	264.3	260.16	254.79	321.31	307.91	320.45	265.39	270.86	308.35	289.77	313.66	215.41	281.41
25400	255.05	292.15	261.67	224.27	307.62	343.11	300.43	334.39	303.04	342.64	311.9	313.43	264.7	260.81	255.44	322.27	308.59	321.11	266.05	271.53	309.01	290.44	313.69	215.74	282.32
25600	255.72	292.85	263.55	225.23	308.34	343.8	301.4	334.72	303.16	343.29	313.14	313.79	264.78	261.76	256.36	323.23	308.96	322.67	266.41	271.9	310.28	291.7	314.05	216.36	282.64
25800	256.36	294.12	264.18	226.19	309.0	345.08	301.81	335.66	304.42	343.97	313.46	314.15	265.47	262.43	257.02	323.58	309.3	323.04	266.74	273.16	310.61	291.77	314.45	216.69	282.68
26000	256.42	294.15	264.85	226.24	309.34	346.03	302.48	335.71	305.09	345.27	313.54	314.5	266.42	263.35	257.39	324.51	309.63	323.1	267.07	273.54	310.67	292.4	315.17	216.71	282.72
26200	257.09	294.8	265.49	226.91	309.74	346.97	303.14	336.95	305.77	345.34	314.81	315.17	266.47	264.62	258.07	325.22	309.68	323.42	268.61	274.23	311.07	292.77	315.55	217.35	284.02
26400	257.12	295.49	266.14	227.25	310.09	347.63	304.12	337.29	306.45	345.97	314.85	316.15	267.38	264.97	259.03	325.88	310.01	324.06	268.97	274.86	311.77	294.05	316.52	217.71	285.29
26600	257.48	297.06	266.82	227.64	310.43	347.66	304.47	337.37	306.81	346.33	315.48	316.49	267.75	265.02	259.05	325.97	310.67	324.1	269.99	275.5	312.15	294.78	316.86	218.36	285.65
26800	258.1	297.68	266.88	227.99	311.39	348.61	305.42	337.45	306.89	346.37	315.56	316.83	268.71	265.05	259.38	327.53	311.0	324.15	270.63	275.85	312.52	295.14	316.94	218.72	285.75
27000	259.62	298.34	266.91	228.69	311.72	348.93	305.49	337.8	307.24	346.73	315.62	317.23	269.39	265.09	260.31	328.46	311.64	324.51	271.89	276.78	313.21	295.16	317.27	218.73	286.1
27200	260.89	299.85	267.88	229.08	312.37	349.93	306.14	338.13	308.17	347.38	316.57	318.5	269.74	265.43	260.66	328.84	312.26	324.91	272.54	276.86	313.85	295.81	317.62	219.04	287.08
27400	261.51	300.53	268.2	229.7	312.44	349.97	307.08	338.2	309.4	347.73	316.64	318.85	270.98	265.79	261.02	329.48	312.9	325.26	272.89	277.5	314.51	297.05	317.97	219.69	288.04
27600	262.14	300.88	268.53	230.07	313.39	350.31	307.75	338.23	309.74	348.09	316.73	319.82	271.93	266.11	262.54	329.82	313.25	325.61	272.98	277.83	315.16	297.41	318.64	220.04	288.38
27800	262.84	301.8	269.77	231.03	313.74	350.67	307.78	338.57	311.61	348.72	316.79	320.17	272.29	266.13	263.17	329.9	314.17	326.57	273.96	278.48	315.5	298.35	319.02	220.67	288.71
28000	263.46	302.45	269.85	231.05	314.1	351.07	307.81	338.65	312.3	348.77	317.47	320.58	272.92	267.35	263.83	330.22	314.22	326.91	274.33	279.12	315.85	298.39	319.05	220.98	289.64
28200	264.15	302.81	269.92	231.67	314.78	351.44	307.82	339.29	312.94	348.82	317.82	320.95	273.28	267.71	264.2	330.61	314.3	326.99	274.64	279.47	317.12	298.7	319.44	221.02	290.02
28400	264.19	303.48	269.96	231.72	315.45	352.07	308.44	339.91	313.27	348.87	318.18	321.25	273.35	267.73	264.55	331.58	314.96	328.25	275.63	279.83	317.44	299.01	320.09	221.07	290.39
28600	264.54	303.87	270.05	231.77	317.3	352.75	308.47	340.28	313.94	349.83	318.23	321.28	273.7	267.81	265.22	332.22	315.62	328.87	276.26	280.18	318.46	299.4	320.43	221.4	291.05
28800	264.89	303.93	270.42	232.14	317.95	353.37	308.84	341.21	314.32	350.49	318.29	321.9	274.3	268.43	265.9	332.58	316.28	329.22	276.3	281.15	318.84	300.04	321.08	222.05	291.1
29000	265.23	303.99	270.47	233.4	319.8	354.02	309.15	342.19	314.37	350.89	319.24	322.57	275.24	269.66	266.22	332.63	316.34	329.54	276.65	281.54	319.53	300.38	321.47	222.69	291.47
29200	265.86	304.05	271.46	233.46	320.77	354.06	309.48	342.23	314.69	351.28	319.28	323.23	276.49	270.95	266.24	333.02	316.66	330.16	277.32	281.59	320.18	300.43	321.58	223.33	292.09
29400	265.95	304.42	271.76	233.84	320.82	354.42	309.51	343.46	315.29	351.65	319.92	324.2	277.74	270.98	267.18	333.34	317.28	331.1	278.26	281.93	322.03	300.47	322.23	223.35	292.41
29600	266.31	305.68	272.44	234.2	321.2	354.46	310.12	343.8	316.24	352.01	320.88	324.57	278.41	271.3	267.2	334.0	317.34	331.17	278.91	282.85	323.0	301.09	323.21	223.99	292.48
29800	266.36	306.36	273.11	234.52	321.84	355.07	310.47	344.43	317.19	352.38	321.53	325.51	278.74	271.35	267.81	334.02	317.37	331.22	278.94	283.81	323.35	301.13	323.86	224.05	292.83
30000	266.43	307.02	273.76	234.57	322.78	355.42	310.5	345.07	317.83	352.73	321.89	326.45	279.07	271.71	268.19	334.05	317.7	332.17	279.89	283.91	324.3	301.54	324.78	224.41	293.17
30200	267.11	308.28	274.14	234.6	323.42	356.07	310.55	345.09	318.77	352.79	323.11	327.38	279.7	272.39	269.44	334.41	318.04	332.83	280.22	284.23	324.31	301.59	324.86	225.03	293.82
30400	267.41	308.61	274.5	235.56	323.77	356.75	310.59	345.41	318.83	353.11	323.11	327.41	279.73	272.77	269.46	334.78	319.01	333.49	280.6	284.23	324.96	302.85	324.92	225.36	293.86
30600	268.05	308.65	274.88	236.18	324.17	357.08	310.63	345.44	319.17	353.17	323.78	328.37	280.64	272.79	270.13	335.41	319.94	333.57	280.64	284.87	324.99	303.22	325.89	225.99	294.48
30800	268.69	309.03	274.94	236.56	324.26	358.31	310.63	345.77	319.81	353.5	323.85	328.69	281.27	273.42	271.38	336.06	320.01	334.57	280.72	284.92	325.62	303.6	325.92	226.63	294.82
31000	268.73	309.4	276.51	236.9	325.21	359.56	310.94	345.85	320.77	354.16	324.78	329.03	281.31	273.78	272.02	336.7	320.93	334.6	281.06	285.27	325.65	304.53	326.26	227.03	295.5
31200	269.07	309.49	276.54	236.96	326.8	359.87	311.02	345.87	321.08	355.41	325.73	329.94	282.24	274.7	272.05	337.3	320.98	334.64	281.71	285.67	325.99	306.07	326.88	227.35	295.86
31400	269.42	309.54	277.2	237.9	327.15	359.92	311.36	346.2	321.12	355.72	326.07	330.03	282.27	275.64	272.42	337.63	321.04	334.69	282.02	286.03	326.33	306.1	327.52	227.39	296.18
31600	270.1	309.92	277.82	238.27	327.83	360.01	311.38	347.17	322.07	356.93	326.7	330.38	282.9	275.72	272.5	337.96	321.36	335.72	282.34	286.4	327.03	306.45	327.56	227.42	297.11
31800	271.06	310.27	277.87	238.62	328.48	360.35	311.42	347.48	322.1	358.47	327.64	330.73	282.93	276.06	273.45	338.3	321.7	336.03	282.71	287.04	327.34	306.8	327.61	227.49	297.79
32000	271.97	310.91	278.56	238.96	329.15	360.42	311.45	347.8	322.42	359.73	328.61	331.67	284.17	276.69	274.42	338.64	322.63	336.34	283.03	287.06	327.38	308.07	328.27	227.86	298.41
32200	272.3	311.27	279.17	239.31	329.81	360.5	311.76	348.18	322.75	360.69	329.27	332.3	284.82	277.35	274.43	338.98	323.58	336.66	283.63	288.04	327.74	308.12	328.6	228.23	298.77
32400	273.24	311.92	279.52	239.36	330.45	361.42	311.83	348.85	323.1	360.72	330.19	333.54	285.75	277.37	274.78	339.04	323.93	336.74	283.68	288.71	327.79	308.15	328.64	228.3	298.81
32600	273.93	312.58	279.55	239.99	330.49	361.44	312.16	349.48	323.73	360.75	330.24	333.93	285.78	278.04	275.15	339.39	323.97	337.1	284.35	289.38	328.15	308.78	328.69	228.94	299.2
32800	274.57	312.9	280.2	240.65	330.55	362.1	312.85	350.1	324.34	360.81	330.57	334.27	286.14	278.7	275.19	340.04	324.62	337.16	284.68	289.4	328.5	309.12	329.29	229.55	300.18
33000	274.93	312.92	280.86	241.35	331.48	362.51	313.19	350.15	325.01	361.77	331.22	334.63	286.46	279.04	275.22	340.41	324.94	337.51	284.73	290.02	328.84	309.17	330.55	229.9	301.41
33200	275.58	313.55	281.52	241.68	332.11	363.15	313.54	350.77	325.05	362.09	331.84	335.61	286.51	279.98	275.24	341.03	324.97	337.88	285.06	290.98	330.06	309.49	331.21	230.81	301.5
33400	276.26	313.6	282.14	242.31	332.81	363.49	313.57	351.1	325.68	362.72	332.18	336.23	286.57	280.9	275.9	341.65	325.01	338.5	285.39	291.62	330.72	310.43	331.27	231.18	301.82
33600	276.6	313.99	283.06	242.94	333.14	364.13	313.92	351.74	326.03	363.1	332.24	337.19	286.64	280.99	276.52	342.02	325.63	338.82	285.71	292.01	331.07	310.47	331.33	231.51	302.46
33800	278.14	314.64	283.69	242.98	334.7	364.46	314.25	352.1	326.66	363.49	332.6	337.52	287.61	281.0	277.15	343.01	325.68	339.5	286.34	292.37	331.44	310.51	331.68	231.82	302.8
34000	279.11	314.68	284.34	243.01	334.73	364.49	314.62	352.75	327.3	363.81	332.91	337.87	288.56	281.95	277.78	343.34	326.31	339.83	286.99	292.68	332.08	310.83	332.3	232.15	302.89
34200	279.17	315.34	284.99	243.95	335.67	364.5	315.25	353.36	327.66	363.86	333.53	338.18	288.63	281.98	279.01	343.98	326.98	340.16	287.94	293.03	333.02	311.17	332.39	232.49	303.5
34400	279.53	315.73	285.04	244.29	336.04	364.59	315.9	353.73	327.72	364.49	334.43	338.83	288.96	282.34	279.32	343.99	327.32	340.83	289.19	293.36	333.1	312.1	333.08	232.51	303.86
34600	280.16	316.07	285.67	244.95	336.71	365.22	316.23	354.4	328.04	364.82	335.39	339.46	289.3	282.69	279.92	344.04	327.92	341.45	290.45	293.99	334.65	312.75	333.12	232.84	303.9
34800	280.49	316.72	286.28	246.47	336.74	365.24	316.85	355.08	328.67	365.16	336.05	340.76	290.57	283.02	280.54	344.08	327.95	341.75	291.08	294.96	334.7	313.36	333.5	233.49	303.97
35000	281.12	316.77	286.36	246.5	337.69	365.87	316.89	355.39	329.3	365.22	336.38	341.12	290.91	283.68	280.6	344.41	328.62	341.8	291.72	295.9	334.76	314.31	333.86	233.55	304.01
35200	281.15	317.44	287.04	246.57	338.03	366.2	316.93	355.73	329.65	366.21	336.71	342.05	291.55	284.05	280.96	345.03	328.95	342.42	292.63	296.52	335.42	314.36	334.83	233.61	304.05
35400	281.48	318.43	287.07	246.57	338.7	366.57	316.95	355.76	330.31	366.54	337.06	342.38	291.55	284.09	281.6	345.37	329.3	342.5	292.97	297.15	336.67	315.01	336.09	233.94	304.7
35600	281.82	318.77	287.41	246.61	339.09	366.94	316.99	356.38	331.23	367.78	338.0	342.43	291.62	285.0	281.91	345.71	329.97	342.86	293.29	297.51	336.72	315.61	336.43	234.57	305.33
35800	281.91	319.44	287.46	247.23	339.74	367.89	317.34	356.41	331.59	368.72	338.63	343.73	291.96	285.96	281.92	346.04	330.36	343.22	293.63	298.15	337.06	315.92	336.75	234.91	306.29
36000	282.52	320.05	287.81	247.56	340.09	367.92	318.31	356.74	331.94	368.77	338.71	344.06	291.98	286.63	282.29	346.99	330.68	344.16	294.23	298.79	337.44	316.23	336.84	235.52	306.92
36200	283.17	320.4	287.85	248.48	340.44	368.26	318.32	357.06	332.56	369.08	339.37	344.38	292.67	287.56	282.63	347.05	330.73	345.07	294.27	299.12	337.79	316.84	337.2	235.89	306.95
36400	283.52	321.05	288.52	249.42	340.49	369.2	318.94	357.08	333.52	369.41	339.72	344.74	293.31	287.6	283.3	347.39	331.07	345.41	294.92	299.47	338.13	317.75	337.23	236.54	307.28
36600	284.17	321.13	288.84	250.04	341.11	369.85	319.25	357.44	333.92	369.73	340.05	344.79	293.33	287.62	284.24	347.44	331.99	345.48	295.29	299.79	338.46	318.08	337.27	237.47	307.62
36800	284.25	322.1	289.82	250.36	341.12	369.9	319.92	357.79	334.28	370.4	340.09	344.81	293.63	287.95	284.86	347.49	332.35	345.5	296.82	300.44	339.43	318.42	337.92	238.11	307.65
37000	284.29	322.42	289.85	250.69	341.47	370.83	319.96	358.15	334.6	371.37	340.11	345.71	293.98	288.9	285.2	347.87	333.01	346.13	297.5	300.76	339.46	318.44	338.59	238.46	307.99
37200	284.37	322.44	289.89	251.03	341.85	370.86	320.33	358.52	335.26	371.4	340.14	345.73	294.62	289.22	285.53	348.49	333.35	346.47	297.51	301.11	339.51	319.1	338.93	238.82	308.03
37400	285.31	322.49	290.5	251.36	342.27	371.51	320.64	359.48	335.59	371.43	340.18	346.38	294.65	289.25	285.83	348.82	333.66	346.8	297.81	301.15	339.54	320.03	338.99	239.13	308.08
37600	285.94	322.54	290.81	251.69	342.6	372.15	320.69	359.52	335.64	371.8	340.5	346.98	295.28	289.59	286.5	348.92	333.71	346.85	298.13	301.49	340.8	320.03	339.64	239.46	308.4
37800	285.98	323.17	291.43	252.05	343.23	372.46	321.61	359.84	336.61	371.85	340.55	347.32	295.61	289.93	286.83	349.26	334.33	346.88	298.8	301.57	341.15	320.06	340.0	239.5	308.44
38000	286.61	325.01	291.77	252.4	344.19	372.83	321.95	360.44	337.25	371.88	340.57	347.97	295.64	290.89	287.18	349.61	334.65	346.94	299.14	302.5	341.78	320.39	340.65	240.14	308.78
38200	287.29	325.05	292.09	252.74	344.82	373.19	321.99	360.81	337.59	371.92	340.91	348.0	295.98	290.91	287.83	350.26	334.99	347.24	299.46	303.14	342.11	320.43	341.02	240.77	309.45
38400	287.33	325.1	292.73	253.08	345.47	373.22	322.33	361.45	337.66	372.26	341.57	348.64	296.31	290.93	288.49	350.6	335.61	347.28	299.78	303.19	342.45	320.76	341.02	241.12	309.84
38600	287.99	325.73	292.77	253.12	346.1	373.57	322.94	361.5	337.71	372.88	341.9	349.27	296.97	290.96	289.13	351.23	335.64	347.63	300.1	303.54	342.86	320.78	341.94	241.46	310.47
38800	288.64	326.36	293.18	253.45	347.02	373.59	323.58	361.55	338.02	373.22	342.21	349.62	297.03	290.98	289.18	351.58	335.96	347.66	300.43	303.9	343.17	321.11	342.86	241.51	311.13
39000	289.3	327.01	293.83	253.81	347.64	373.94	323.6	361.89	338.04	373.58	342.22	349.94	297.35	291.01	289.5	352.21	336.3	348.29	300.46	304.54	343.78	321.77	343.52	241.55	311.45
39200	289.65	327.64	294.15	254.11	347.97	374.89	323.64	362.23	338.06	374.79	342.89	350.28	297.71	291.03	289.53	352.87	336.31	348.68	300.79	306.12	343.84	321.8	343.85	241.59	311.49
39400	289.67	327.98	295.7	254.75	348.31	374.94	324.28	363.2	338.41	375.44	343.85	350.31	298.95	291.37	289.57	353.5	336.38	349.61	301.42	306.12	343.92	322.14	344.17	242.2	311.53
39600	290.58	329.54	295.74	255.7	348.91	375.54	324.61	364.15	339.34	375.81	344.47	350.64	298.95	292.59	289.9	353.53	336.42	350.21	301.44	306.15	344.57	322.46	344.19	242.58	311.87
39800	290.61	329.9	296.08	256.05	349.6	376.18	324.94	364.76	339.68	376.13	344.8	350.97	299.29	292.61	290.55	353.87	336.45	350.55	302.06	307.08	345.26	322.79	344.8	242.61	311.95
40000	290.95	330.23	296.7	256.66	350.27	376.52	325.25	365.07	340.32	376.49	345.13	351.6	299.32	292.61	290.61	354.2	336.78	350.86	302.06	307.39	345.93	322.83	345.14	242.95	312.01
40200	291.29	330.89	297.07	257.0	350.92	377.46	325.91	365.42	340.39	377.15	345.49	351.95	299.68	292.64	290.96	354.84	336.78	351.48	302.68	307.71	346.23	323.48	345.48	242.97	312.03
40400	292.53	330.94	298.01	257.06	351.85	378.98	326.26	366.04	340.7	377.49	345.82	352.31	300.03	292.68	291.29	355.17	336.85	352.4	302.69	308.05	346.25	323.83	345.52	242.99	312.05
40600	292.55	331.88	298.03	257.42	353.1	380.53	326.58	366.34	340.72	377.83	346.16	352.34	300.36	292.72	291.91	355.19	337.2	352.71	303.02	308.05	347.27	324.17	345.52	243.36	312.36
40800	292.61	332.2	299.27	257.48	353.45	380.56	326.91	366.7	340.74	377.88	346.22	352.35	301.3	293.08	291.94	355.51	337.26	352.74	303.64	308.36	347.87	324.5	345.82	243.67	312.99
41000	292.67	332.52	299.31	257.84	354.39	380.6	326.92	367.05	341.39	378.5	346.26	352.4	301.65	293.12	291.97	355.84	337.6	353.07	303.68	308.38	348.22	324.89	346.14	243.7	313.01
41200	293.29	332.82	299.63	257.88	355.36	380.62	327.27	367.08	342.33	378.82	346.3	352.71	302.29	293.46	291.99	355.91	338.52	353.38	303.73	309.04	348.28	324.93	346.48	243.72	313.37
41400	293.6	332.92	299.65	258.52	355.38	380.95	327.59	367.15	342.64	378.89	346.92	352.79	302.32	293.47	292.02	356.23	338.56	353.98	303.76	309.07	348.65	325.27	346.81	243.8	313.41
41600	294.25	332.96	299.96	259.45	355.42	381.36	327.64	367.5	343.26	379.21	347.55	353.11	303.23	294.09	292.36	356.24	338.58	354.61	304.09	309.42	348.67	325.62	346.87	244.44	313.76
41800	295.19	333.01	300.29	259.52	356.7	381.67	327.67	367.53	343.33	379.54	347.58	353.42	303.27	294.14	292.4	356.59	338.91	354.91	304.11	309.45	349.02	325.65	347.2	244.76	313.77
42000	295.53	333.63	300.35	259.54	357.01	381.73	328.0	367.55	343.64	379.91	347.93	354.09	303.32	295.05	292.42	356.93	339.23	354.93	304.77	309.82	349.07	325.98	347.24	245.1	314.39
42200	295.56	333.7	300.68	259.6	357.08	382.05	328.33	367.87	344.28	380.52	347.95	354.4	303.38	295.37	292.45	357.25	339.25	355.55	304.81	309.87	349.4	326.58	347.58	245.74	315.01
42400	295.56	335.25	301.01	260.53	358.01	382.7	328.33	367.91	344.61	380.57	348.27	354.74	303.69	296.92	292.79	357.59	339.86	356.18	305.16	309.91	349.41	326.9	347.64	246.07	315.37
42600	295.9	335.3	301.05	260.85	358.38	382.72	328.35	368.23	344.93	380.57	348.57	354.81	304.3	297.26	293.1	357.89	339.89	356.5	305.19	310.26	350.01	327.22	347.69	246.1	315.99
42800	295.94	335.63	301.07	260.89	358.71	383.67	328.37	369.16	345.56	380.9	348.94	355.45	304.62	297.88	293.12	358.23	339.93	356.52	305.24	310.64	350.35	327.25	348.64	246.45	316.6
43000	296.31	336.26	301.7	260.92	359.03	383.73	328.7	369.51	345.59	380.93	349.26	355.5	304.65	298.55	293.72	358.58	340.23	356.55	305.6	311.57	350.98	327.29	349.3	246.45	316.96
43200	296.34	336.59	301.76	261.28	359.66	383.75	329.01	369.56	345.92	381.26	349.62	355.84	304.68	298.58	294.06	358.89	340.88	356.59	305.94	311.9	351.61	327.92	349.93	247.08	317.0
43400	296.36	336.92	302.41	261.63	360.29	384.39	329.03	370.21	346.23	381.28	350.25	356.18	304.72	298.93	295.27	358.92	340.9	356.64	305.95	311.92	351.62	328.86	350.27	247.1	317.35
43600	296.38	337.25	302.46	262.01	360.32	385.0	329.08	370.84	346.28	381.9	350.59	356.5	304.74	298.98	295.6	359.25	340.95	356.64	306.3	312.53	352.25	329.82	350.87	247.14	317.69
43800	296.42	337.87	302.52	262.03	360.63	385.63	329.11	371.47	346.3	382.53	350.6	357.72	305.09	299.0	295.95	360.17	341.0	356.67	306.61	312.86	353.22	329.85	350.9	247.76	318.08
44000	296.44	338.49	303.14	262.35	360.67	386.26	329.16	371.51	346.64	382.57	350.61	358.07	305.43	299.02	296.03	361.11	341.3	356.98	306.97	313.18	353.55	330.51	351.51	248.08	318.1
44200	296.47	338.51	303.48	262.66	361.02	386.86	329.48	372.14	346.68	383.19	350.65	358.11	306.05	299.36	296.36	361.15	341.32	357.33	307.32	313.22	353.55	330.56	351.85	248.73	318.44
44400	296.51	338.82	303.81	262.98	361.34	387.19	329.51	372.19	347.63	383.22	350.95	359.32	306.09	300.0	296.97	361.46	341.64	357.37	307.37	314.17	354.48	330.59	352.22	248.77	318.46
44600	296.53	339.17	304.73	263.01	362.02	387.52	329.84	372.54	348.28	383.89	351.6	359.67	306.15	300.02	297.59	362.07	341.96	357.69	307.72	314.49	355.14	330.61	352.52	248.79	319.11
44800	296.56	339.83	305.08	263.02	362.69	387.85	329.85	372.88	348.6	384.81	351.98	360.31	306.49	300.06	297.6	362.13	342.28	357.71	307.74	314.81	355.45	331.54	352.86	248.8	319.14
45000	296.58	340.44	305.12	263.33	362.71	388.16	329.9	373.22	348.61	385.44	352.31	360.34	306.82	300.72	297.93	362.45	342.58	357.72	307.78	314.83	355.46	331.58	354.12	248.82	319.17
45200	297.23	340.77	306.05	263.65	362.73	389.09	330.81	373.87	348.63	385.75	352.35	360.95	307.16	300.76	298.56	362.48	342.9	358.35	307.82	314.86	356.09	332.2	354.16	249.17	319.17
45400	297.53	341.1	306.41	263.71	363.37	389.42	330.85	373.91	348.97	385.78	352.39	361.57	307.48	301.1	298.91	363.09	342.91	358.68	307.83	314.89	357.32	332.22	354.18	250.08	320.09
45600	297.86	341.15	306.75	263.73	363.37	389.74	331.18	373.92	349.3	385.8	352.41	361.93	307.5	301.72	298.97	363.1	343.57	359.3	308.16	315.2	357.66	332.27	354.53	250.39	320.73
45800	298.2	341.49	307.37	264.67	363.99	389.77	331.2	374.26	349.92	385.82	352.42	361.95	307.82	301.76	299.65	363.12	343.59	359.3	309.39	315.55	357.98	332.87	354.87	250.41	321.05
46000	298.52	342.12	307.4	264.71	364.33	389.81	331.55	374.29	350.53	386.16	352.46	362.29	308.79	302.09	299.7	363.17	343.61	359.33	309.73	315.59	358.33	332.88	355.53	250.44	321.67
46200	298.85	342.15	308.01	264.75	364.37	389.84	331.57	374.64	350.57	386.77	352.49	362.92	309.09	302.1	300.02	363.19	343.96	359.34	310.06	315.63	358.4	333.18	356.5	250.76	321.72
46400	298.86	342.51	308.09	264.79	364.42	389.9	332.17	374.94	350.9	387.7	352.81	362.95	310.03	303.02	300.07	363.22	344.61	359.36	310.1	315.95	359.02	333.22	356.82	251.68	322.66
46600	298.91	342.88	308.1	265.43	364.76	390.53	332.48	374.96	351.22	388.07	352.82	363.56	310.05	303.04	301.29	363.55	344.64	359.67	310.41	316.28	359.98	334.13	357.45	252.02	322.97
46800	298.94	343.18	308.72	266.05	364.78	390.89	333.1	375.64	351.82	388.99	352.86	363.58	310.06	303.06	301.62	363.57	344.68	359.68	310.44	316.32	360.02	334.44	357.49	252.36	323.0
47000	299.28	343.21	309.34	266.37	365.13	390.94	333.73	376.26	351.86	389.0	352.89	363.93	310.38	303.38	301.94	363.6	344.69	360.31	311.1	316.95	360.39	334.48	357.51	252.69	323.06
47200	300.23	343.54	309.39	266.7	365.46	391.27	334.05	376.6	351.88	389.35	353.49	364.25	310.99	304.02	302.55	363.93	345.04	360.63	311.12	317.27	360.72	334.79	357.82	252.72	323.4
47400	300.53	343.89	309.4	267.0	365.49	391.3	334.37	376.61	351.92	389.69	353.82	364.87	311.33	304.04	302.87	364.28	345.34	360.96	311.15	317.6	361.04	334.8	358.48	253.04	325.27
47600	300.55	344.54	309.73	267.05	365.82	391.31	334.39	376.61	351.95	390.04	354.15	364.91	311.36	304.05	303.19	364.59	345.42	361.6	311.16	318.23	361.09	335.42	359.71	253.37	325.59
47800	300.57	344.86	309.77	267.68	365.84	391.92	335.3	376.62	352.29	390.08	354.51	365.29	311.7	304.09	303.52	364.62	346.1	361.92	311.49	318.57	361.41	336.02	359.73	254.03	325.64
48000	301.52	344.88	310.11	267.72	365.87	392.23	335.32	376.95	352.31	390.42	354.56	365.61	311.71	304.09	303.56	365.58	346.1	361.96	312.42	318.92	361.74	336.33	359.75	254.04	326.27
48200	301.54	345.22	310.77	268.05	366.5	392.28	335.67	377.0	352.32	390.48	355.19	366.26	312.02	304.41	303.58	366.2	346.11	362.29	312.73	319.23	362.06	336.68	360.12	254.67	326.88
48400	302.18	345.26	311.12	268.39	366.55	392.67	335.69	377.04	352.32	390.81	355.79	366.59	312.33	304.73	303.91	366.26	346.13	362.62	312.76	319.56	362.1	337.6	360.73	255.28	326.9
48600	302.23	345.28	311.44	268.41	367.19	393.29	335.7	377.08	352.35	391.45	355.83	366.9	312.99	304.75	304.22	366.32	346.45	362.67	312.82	319.89	362.45	337.64	361.38	255.62	327.24
48800	302.55	345.62	312.37	268.43	367.23	393.32	336.03	377.41	353.01	391.76	356.14	367.23	313.31	305.08	304.54	366.94	346.76	362.71	313.44	319.93	362.5	338.29	362.05	255.94	327.88
49000	303.21	346.25	312.41	269.06	368.16	393.38	336.06	377.75	353.34	392.06	356.16	367.57	313.93	305.11	304.85	367.88	347.08	363.02	313.45	319.97	363.41	338.29	362.39	256.29	328.81
49200	303.55	346.29	312.47	269.15	368.5	393.72	336.38	378.08	353.37	392.4	356.2	367.91	313.97	305.13	305.15	368.18	347.39	363.07	314.09	320.87	363.47	338.64	362.39	256.6	329.16
49400	303.59	346.32	312.5	269.19	368.83	394.35	336.71	378.41	353.7	392.43	356.5	368.53	314.28	305.18	305.19	369.39	348.02	364.01	314.1	321.19	363.79	338.69	363.0	256.62	329.17
49600	303.91	346.68	313.13	269.22	370.03	394.39	336.71	378.74	353.75	392.46	356.82	368.56	314.28	305.19	305.21	369.47	348.64	364.63	314.41	322.1	364.1	338.72	363.33	256.96	329.49
49800	304.27	347.02	313.16	269.25	370.05	394.73	336.73	378.76	354.07	392.47	357.44	368.56	314.32	305.2	305.22	370.71	348.96	365.25	314.45	322.43	364.12	339.08	363.66	256.99	329.82
50000	304.58	347.36	313.19	269.55	370.09	395.07	336.75	379.08	354.1	392.82	357.77	368.61	314.37	305.85	305.23	371.04	349.31	365.27	314.49	322.75	364.46	339.09	363.68	257.06	329.84
50200	304.89	347.69	313.54	269.9	370.13	395.1	337.07	379.09	354.77	393.46	357.79	369.24	314.73	305.85	305.28	371.09	349.34	365.89	315.72	322.75	364.8	339.4	363.71	258.58	329.86
50400	304.89	347.75	313.55	269.92	370.8	395.7	337.7	379.4	355.4	393.78	357.8	369.86	315.37	305.87	305.34	371.09	349.96	366.28	316.07	322.76	365.14	339.74	363.74	259.2	329.88
50600	304.9	347.81	313.58	269.93	371.45	395.71	338.31	380.03	355.44	394.69	358.12	369.9	315.97	305.88	306.26	371.43	350.01	366.59	316.07	323.4	365.44	340.69	363.79	259.21	330.19
50655	304.9	347.82	313.59	270.23	371.45	395.71	338.31	380.04	355.45	394.69	358.12	369.91	315.97	305.9	306.26	371.44	350.01	366.61	316.07	323.4	365.76	341.0	363.8	259.21	330.19
50800	305.2	348.14	313.6	270.26	371.46	395.71	338.33	380.05	355.47	395.01	358.12	370.22	316.28	306.52	306.27	371.46	350.32	366.62	316.09	323.44	366.09		364.14	259.55	330.21
51000	305.24	349.08	314.52	270.59	371.46	395.71	338.33	380.72	356.07	395.36	358.73	370.25	316.63	306.85	306.89	372.08	350.36	367.54	316.39	323.49	366.4		364.47	259.59	330.55
51200	305.58	349.4	314.84	270.63	372.08	396.31	338.33	380.73	356.11	395.7	358.76	370.55	316.69	306.86	306.9	372.14	350.42	367.55	316.71	323.82	366.73		364.78	259.6	330.57
51400	305.6	349.71	315.47	270.65	372.4	396.94	338.94	381.35	356.13	396.01	359.09	371.16	317.02	307.18	307.23	372.18	350.42	367.9	316.73	323.84	367.08		365.4	259.94	331.22
51600	306.82	349.73	315.5	270.97	372.44	397.27	338.95	381.66	356.15	396.62	359.11	371.8	317.03	307.21	307.55	373.11	350.75	368.5	316.75	323.88	367.12		366.04	259.98	331.24
51800	306.86	350.04	315.82	271.3	372.48	397.3	338.97	381.98	356.16	397.23	359.42	371.83	317.37	307.56	307.6	373.14	351.36	368.82	317.07	323.88	367.13		366.36	260.63	331.26
52000	307.19	350.37	315.84	271.94	372.82	397.32	339.27	382.3	356.49	397.9	359.74	371.84	317.7	307.59	307.63	373.47	351.68	368.87	317.09	323.89	367.47		366.4	260.66	331.26
52200	307.52	350.4	315.87	272.25	373.44	397.34	339.61	382.94	356.52	398.53	360.07	371.86	317.73	307.92	307.68	373.49	352.29	369.21	318.03	323.9	367.8		366.72	262.18	331.33
52400	308.15	350.75	316.48	272.56	373.47	397.97	339.64	383.57	356.53	398.88	360.39	371.9	317.78	307.95	307.69	373.81	352.6	369.23	318.05	323.96	368.11		367.03	263.09	331.66
52600	308.15	351.35	316.53	272.6	373.77	398.3	339.67	383.57	356.55	399.23	360.71	371.92	317.8	307.96	307.73	373.87	352.9	370.44	318.68	324.3	368.72		367.66	263.42	332.3
52800	308.15	351.66	316.85	272.65	373.81	398.38	339.7	383.57	357.18	399.26	361.02	372.24	318.14	308.87	307.74	374.17	353.5	371.67	318.99	324.63	369.07		367.7	263.73	332.31
53000	308.17	351.7	317.16	272.69	374.41	398.75	340.0	383.9	357.19	399.58	361.34	372.57	319.08	308.88	308.07	374.21	353.53	371.68	318.99	324.66	369.1		368.33	263.78	332.33
53200	308.48	352.03	317.5	273.3	375.05	399.09	340.33	384.23	357.21	399.61	361.35	373.18	319.13	308.93	308.11	374.23	353.84	371.7	319.34	324.67	369.41		368.66	264.1	332.34
53400	309.13	352.65	317.52	273.32	375.37	399.1	340.66	384.24	357.52	399.92	361.36	373.52	319.45	308.96	308.15	374.27	354.49	372.0	319.4	324.98	369.72		368.67	264.16	332.96
53600	309.17	353.59	318.15	273.65	375.68	399.73	341.6	384.88	357.54	399.94	361.37	373.83	320.07	308.97	308.79	374.29	355.41	372.04	320.02	324.98	370.03		369.02	264.18	333.58
53800	309.18	354.22	318.16	273.97	376.29	399.75	341.9	384.95	358.19	399.97	361.69	373.88	320.38	308.99	309.1	374.3	355.73	372.04	320.03	325.02	370.05		369.65	264.49	334.2
54000	309.22	354.26	318.78	274.28	376.32	399.78	341.92	385.28	358.53	400.02	362.31	374.21	321.0	309.3	309.12	374.61	355.75	372.35	320.35	325.03	370.07		370.29	264.51	334.23
54200	310.17	354.91	318.8	274.28	376.63	399.79	341.94	385.32	359.14	400.06	362.63	374.6	321.32	309.63	309.45	374.63	356.11	372.4	320.38	325.66	370.72		370.91	264.82	334.57
54400	310.19	355.23	319.12	274.33	376.94	400.12	341.94	385.95	359.14	400.08	362.65	374.62	321.34	309.95	309.49	374.95	356.72	373.02	320.4	326.27	371.06		371.25	264.85	334.89
54600	310.54	355.84	319.47	274.72	376.98	400.46	341.94	385.97	359.2	400.38	362.96	374.63	321.35	310.26	309.82	375.26	356.77	373.35	320.73	326.88	371.07		371.3	265.17	334.95
54608	310.54	355.84	319.48	274.72	377.0	400.46	341.94	385.97	359.2	400.38	362.96	374.63	321.35	310.26	309.82	375.26	356.77	373.35	320.73	326.88	371.07		371.3	265.17	334.96
54800	311.17	355.86	319.51	274.76		400.48	342.25	386.01	359.83	400.43	362.98	374.65	321.98	310.29	309.83	375.28	357.42	373.37	321.04	327.2	371.4		371.34	265.19	335.59
55000	311.21	356.77	320.44	275.37		400.54	342.57	386.62	359.85	401.06	362.99	374.97	322.31	310.61	310.47	375.95	358.05	373.68	321.09	327.52	371.42		371.35	265.8	335.91
55200	311.22	357.09	321.08	275.39		400.57	342.89	386.67	359.87	401.39	363.6	375.58	322.32	310.64	310.79	376.61	358.4	373.69	321.09	327.52	372.37		371.66	265.8	336.23
55400	311.85	357.42	321.09	275.71		401.22	343.2	387.29	360.19	402.01	363.62	375.91	322.35	310.96	311.13	376.95	359.04	374.0	321.12	328.75	372.41		372.59	266.11	336.24
55600	312.17	357.45	321.11	275.73		401.86	343.27	388.19	360.83	402.01	363.93	375.94	322.36	311.26	311.45	376.97	359.05	374.32	321.45	329.08	373.02		372.9	266.45	336.55
55800	312.2	357.77	322.01	276.04		402.47	343.3	388.2	361.17	402.36	364.54	375.98	322.37	311.58	311.76	377.27	360.3	374.64	322.07	329.41	373.03		372.93	267.09	337.21
56000	312.51	357.79	322.31	276.08		402.8	343.3	388.51	361.18	402.7	364.87	376.31	322.41	311.93	311.79	377.61	360.62	374.67	322.08	329.74	373.04		373.54	267.45	337.22
56200	312.53	357.82	322.33	276.11		403.13	343.31	388.83	361.52	403.01	364.91	376.94	323.03	311.95	311.79	377.64	360.69	374.68	322.7	329.74	373.09		373.55	267.75	337.23
56400	313.45	358.47	323.28	277.05		403.44	343.31	388.84	361.55	403.33	364.94	376.95	323.04	312.27	312.4	377.66	360.7	375.32	322.72	329.76	373.12		373.86	267.78	337.56
56600	313.49	358.81	323.63	277.68		403.75	343.35	388.91	361.87	403.35	364.95	377.26	323.06	312.31	312.45	377.71	360.72	375.32	323.33	330.7	373.45		373.89	268.42	337.88
56800	313.49	359.44	324.26	278.28		404.38	343.67	388.93	361.93	403.66	364.96	377.6	323.09	312.91	313.07	377.73	361.65	375.36	323.67	330.71	373.79		374.23	268.43	338.22
57000	313.51	359.49	324.58	278.61		404.72	343.71	388.95	361.94	403.73	364.98	377.91	323.09	313.22	313.08	378.06	361.71	375.67	324.34	331.02	373.81		374.56	269.35	338.24
57200	313.54	359.83	324.9	278.63		405.35	343.75	388.96	362.24	404.04	365.92	377.93	323.1	313.24	313.1	378.06	361.72	375.99	324.37	331.65	373.84		374.61	269.7	338.25
57395	313.55	360.17	325.23	278.64		405.66	343.76	389.0	362.85	404.04	365.93	378.01	323.41	313.25	313.14	378.39	361.72	375.99	324.4	332.28	374.16		374.95	270.02	339.16
57400	313.55	360.17	325.23	278.64		405.66	343.76		362.85	404.04	366.23	378.01	323.41	313.25	313.14	378.39	361.72	375.99	324.4	332.28	374.17		374.95	270.02	339.16
57600	313.87	360.19	325.85	278.67		405.66	344.07		363.46	404.05	366.26	378.06	323.73	313.57	313.75	378.45	362.97	376.01	324.71	332.61	374.18		375.0	270.03	339.53
57609	313.88	360.19	326.15	278.67		405.66	344.07		363.46	404.05	366.26	378.06	323.73	313.57	313.75	378.45	362.97	376.01	324.71	332.62	374.19		375.0	270.03	339.53
57800	314.18	360.5	326.78	278.71		405.69	344.99		363.48	404.09	366.58	378.42	324.03	314.18	313.78	379.37	363.28	376.02	324.73	332.65	374.22			270.07	339.85
57882	314.21	360.5	326.78	278.72		406.0	345.29		363.48	404.39	366.6	378.42	324.04	314.18	313.79	379.39	363.62	376.66	324.74	332.66	374.23			270.08	339.86
58000	314.23	360.8	326.79	278.73			345.3		363.8	404.39	366.62	378.44	324.04	314.5	313.79	379.4	363.63	376.69	325.05	332.66	374.85			270.08	340.17
58200	315.16	361.14	326.79	279.08			345.61		364.11	404.42	366.63	378.44	324.64	314.81	314.16	379.4	363.67	376.7	325.41	332.99	374.89			270.43	340.19
58400	315.18	361.45	327.43	279.08			345.64		364.44	404.43	366.67	379.07	324.95	315.44	314.47	379.41	363.69	376.71	325.74	333.0	375.27			270.47	340.19
58600	315.2	361.8	327.49	279.42			345.95		364.47	405.04	366.68	379.38	324.96	316.08	314.5	379.73	363.99	377.04	326.95	333.01	375.61			270.48	340.2
58775	315.2	362.12	327.49	279.74			345.96		364.48	405.06	366.72	379.73	325.27	316.09	314.55	379.76	364.0	377.08	326.97	333.32	375.92			270.49	340.51
58800	315.2	362.42	327.49	279.74			345.97		364.49	405.36	366.72	379.73	325.27	316.39	314.57	379.77		377.09	326.97	333.32	375.94			270.5	340.51
58923	315.22	362.43	327.79	279.75			345.97		364.81	405.4	366.74	379.75	325.28	317.0	314.58	379.79		377.09	327.0	333.33	375.96			270.82	340.52
59000	315.23	362.76	327.8	279.75			346.27		365.11	406.02	366.74	380.06	325.29	317.01	314.89	379.81		377.41		333.64	376.28			270.84	340.53
59200	315.24	363.09	328.4	280.08			346.32		365.75	406.33	366.77	380.97	325.33	317.35	315.49	380.42		377.41		333.66	376.28			270.87	341.16
59400	315.27	363.11	328.73	280.39			346.33		365.76	406.36	366.79	381.58	325.36	317.39	315.82	380.46		377.73		333.97	376.6			271.22	341.17
59600	315.6	363.43	329.63	280.41			346.97		365.81	406.38	366.8	381.9	325.66	317.4	316.44	380.49		377.74		333.99	376.94			271.6	341.49
59800	315.93	363.46	329.66	280.44			347.28		366.43	406.38	367.12	381.91	326.31	317.42	316.79	380.82		378.35		334.61	377.26			271.91	341.51
60000	316.26	363.48	329.69	280.48			347.6		366.76	406.69	367.43	381.94	326.32	318.35	317.41	382.03		378.97		334.92	377.62			272.53	341.55
60200	316.58	363.51	329.71	281.09			347.94		367.06	407.0	367.46	382.89	326.32	318.36	317.71	382.04		378.98		335.55	377.94			272.55	341.56
60327	316.91	363.84	329.72	281.39			347.94		367.06	407.04	367.76	382.89	326.32	318.37	318.01	382.04		379.0		335.56	377.94			272.57	341.58
60400	316.92	364.14	329.72	281.4			347.94		367.36	407.35	367.77	382.91	326.33	318.39	318.31	382.34				335.86	377.95			272.58	341.58
60600	317.54	364.15	330.02	281.41			347.95		367.37	407.37	368.1	383.54	326.67	318.69	318.63	382.34				335.89	377.96			272.59	341.92
60763	317.84	364.48	330.35	281.72			347.98		367.69	407.38	368.7	383.88	327.0	318.7	318.94	382.66				336.22	377.97			272.59	341.94
60800	317.84	364.48	330.35	281.73			347.98		367.7	407.38	368.71	384.18		318.7	318.94	382.66				336.22	378.27			272.6	341.94
60952	318.15	364.48	330.37	281.76			348.0		367.71	407.41	368.72	384.19		318.71	319.26	382.67				336.22	378.59			272.91	341.96
61000	318.15	364.49	330.37	281.77					367.71	407.72	368.72	384.19		319.02	319.26	382.67				336.22	378.59			272.92	341.97
61200	318.47	365.12	330.69	282.07					368.05	407.76	368.73	384.25		319.04	319.58	382.69				336.27	378.92			272.93	341.97
61400	319.39	365.14	330.69	282.4					368.08	408.38	368.73	384.26		319.35	319.61	383.3				336.58	378.97			272.96	342.28
61600	319.71	365.14	330.72	282.44					368.1	408.41	368.76	384.57		319.37	319.93	383.61				336.65	378.97			273.27	342.31
61800	319.76	365.48	330.74	283.05					368.13	409.02	368.77	384.57		320.31	319.97	383.65				337.25	379.02			273.59	342.35
62000	320.09	365.53	330.74	283.09					368.15	409.05	368.78	384.87		320.32	320.6	383.66				337.59	379.02			273.61	342.37
62200	320.4	365.59	331.05	283.09					368.47	409.06	369.11	385.2		320.33	320.62	384.26				337.6	379.36			273.94	342.99
62400	320.41	365.93	331.06	283.7					368.48	409.39	369.44	385.8		320.34	320.95	384.57				337.91	379.98			273.95	343.32
62600	320.74	366.26	331.1	284.02					368.51	409.71	369.44	385.83		320.37	321.28	384.58				337.97	380.31			273.98	343.64
62800	321.37	366.3	331.41	284.05					368.84	409.72	369.76	385.83		320.37	321.31	384.9				338.28	380.35			274.59	343.95
63000	321.39	366.33	331.44	284.68					368.87	409.73	369.76	386.44		320.39	321.93	384.94				338.88	380.97			274.9	344.59
63200	321.72	366.36	331.45	285.02					368.88	409.74	370.07	386.46		320.39	321.95	385.85				339.2	380.97			275.22	344.91
63400	321.72	366.97	331.77	285.04					368.88	409.79	370.1	386.8		320.69	321.98	386.47				339.25	380.98			275.57	344.91
63600	322.04	366.97	332.38	285.39					368.89	409.82	370.11	386.84		321.0	321.98	386.8				339.57	381.31			275.9	345.26
63800	322.05	366.99	332.4	285.42					368.9	409.83	370.12	386.85		321.01	322.29	386.8				339.59	382.23			275.93	345.28
64000	322.36	367.66	332.73	285.73					369.23	410.15	370.13	387.18		321.67	322.29	386.83				339.62	382.23			276.56	345.31
64200	322.39	367.98	333.06	286.36					369.24	410.18	370.45	387.48		322.29	322.65	386.88				339.64	382.56			276.59	345.64
64400	322.41	367.99	333.99	286.36					369.56	410.48	371.38	387.49		322.3	322.66	387.21				339.67	382.58			276.6	345.64
64440	322.42	368.0	333.99	286.37					369.57	410.48	371.38	387.8		322.6	322.66	387.22				339.67	382.58			276.6	345.65
64600	322.44		334.0	286.68					369.87	410.48	371.41	387.84		322.63	323.27	387.22				340.0	382.59			276.63	345.66
64800	322.76		334.3	286.68					369.9	410.8	371.44	387.86		322.63	323.28	387.24				340.65	382.61			276.63	346.29
64969	322.77		334.31	287.0					369.92	410.84	371.75	388.17		322.96	323.59	387.57				340.68	382.92			276.65	346.32
65000	322.77		334.31						369.92	410.85	371.75	388.18		322.96	323.59	387.57				340.69	382.92			276.65	346.32
65200	322.78		334.61						370.53	411.18	372.05	388.85		323.0	323.6	387.6				340.7	382.93			276.67	346.35
65310	322.79		334.62						370.55	411.2	372.06	388.87		323.0	323.92	387.62				340.71	382.93			276.69	346.35
65366	322.79		334.62						370.55	411.51	372.07	388.87			323.92	387.62				340.71	382.93			277.0	346.35
65400	322.79		334.62						370.55	411.51	372.07	388.89			323.92	387.62				340.71	382.93				346.36
65600	323.1		335.24						370.55	411.84	372.4	389.24			323.92	387.95				341.01	382.94				346.97
65800	323.42		335.26						371.15	411.9	373.0	389.61			323.94	388.0				341.02	382.97				347.29
65871	323.42		335.26						371.15	411.9	373.0	390.23			323.94	388.32				341.02	382.97				347.6
66000	323.43		335.28						371.16	412.2		390.26			323.95	388.33				341.04	382.98				347.6
66200	323.75		335.6						371.18	412.21		390.62			323.97	388.99				341.35	382.99				347.91
66400	323.77		335.92						371.21	412.24		390.63			324.59	388.99				341.37	383.0				348.23
66438	324.07		335.92						371.22	412.24		390.63			324.6	389.0				341.38	383.0				348.23
66600	324.38		335.93						371.22	412.26		390.93			324.63	389.32				341.71					348.24
66800	324.41		335.95						371.28	412.89		390.98			324.64	389.62				342.03					348.26
67000	324.44		335.96						371.29	412.92		391.31			324.68	389.65				342.05					348.87
67200	324.77		336.29						371.9	413.24		391.62			324.7	389.66				342.08					348.89
67400	325.41		336.32						372.23	413.24		391.65			325.01	389.99				342.13					349.19
67600	325.73		336.66						372.24	413.26		391.67			325.03	390.01				342.44					349.2
67800	325.74		337.28						372.24	413.29		392.0			325.63	390.02				342.75					349.83
67834	325.75		337.58						372.24	413.29		392.0			325.63	390.02				342.75					349.83
68000	325.75		337.6						372.24	413.31					325.95	390.03				343.07					350.44
68200	326.09		337.61						372.24	413.94					326.26	390.33				343.1					350.5
68400	326.7		337.64						372.24	413.96					326.27	390.34				343.4					350.83
68586	327.0		337.97						372.57	413.96					326.27	390.35				344.0					351.19
68600	327.01		337.97						372.58	413.97					326.27	390.35									351.19
68800	327.05		337.97						372.59	413.98					326.57	390.67									351.52
68998	327.36		337.98						372.91	414.0					326.62	390.69									351.56
69000	327.36		337.98						372.91						326.62	390.69									351.56
69200	327.37		338.3						373.26						326.62	391.31									352.17
69400	327.39		338.61						373.28						326.62	391.63									352.48
69600	327.4		338.94						373.31						327.26	391.65									353.08
69756	328.0		338.94						373.32						327.56	391.69									353.42
69800			338.94						373.32						327.56	391.69									353.43
70000			338.96						373.62						327.56	392.0									354.05
70200			338.98						373.62						327.88	392.32									354.67
70333			339.0						373.94						327.89	392.33									354.68
70400									373.94						327.91	392.33									354.68
70600									373.97						327.93	392.35									354.69
70800									374.0						328.26	392.66									354.71
71000									374.0						328.27	392.68									355.02
71077									374.0						328.58	392.7									355.03
71200															328.59	392.72									355.05
71400															328.94	392.75									355.96
71600															329.58	392.75									356.28
71800															329.91	392.77									356.31
72000															329.91	393.39									356.34
72200															330.23	393.4									356.66
72400															330.25	393.42									356.96
72600															330.87	394.04									356.96
72800															331.47	394.36									356.97
73000															331.51	394.96									356.97
73200															331.54	395.29									356.99
73235															331.54	395.29									357.0
73400															331.85	395.3
73600															331.88	395.6
73800															331.88	395.6
74000															331.88	395.91
74200															331.91	395.91
74400															331.92	395.93
74600															331.94	395.98
74800															331.95	395.98
75000															332.27	395.99
75200															332.3	396.0
75272															332.3	396.0
75400															332.32
75600															332.35
75800															332.36
76000															332.96
76200															332.98
76400															333.59
76600															333.59
76800															333.61
77000															333.63
77200															333.65
77400															333.66
77600															334.0
77800															334.32
78000															334.33
78200															334.95
78400															334.97
78600															335.02
78800															335.35
79000															335.35
79200															335.38
79400															335.39
79600															335.4
79684															336.0
