# Supplementary material for: Nervonic Acid Prevents HFD-Induced Metabolic Dysfunction and Is Associated with Gut Microbiota Remodeling
Source: Metabolites. 2026 Jun 8;16(6):399. doi: 10.3390/metabo16060399 (PMC13304234; doi:10.3390/metabo16060399)
Supplement: Supplementary file 1 [file metabolites-16-00399-s001.zip › Table S5.xlsx]

## Sheet: Sheet1
	control	model	LNA	MNA	HNA	F	P
1	15.52±0.92	15.72±0.95	15.58±0.96	15.4±0.95	15.4±0.88	0.104	0.98
2	15.8±0.84	16.38±0.9	16.24±0.91	15.86±0.9	15.78±0.8	0.508	0.73
3	16.12±0.77	17.2±0.83	17.06±0.84	16.4±0.86	16.22±0.76	1.856	0.158
4	16.48±0.72	18.66±0.78	18.42±0.79	17.46±0.81	16.96±0.71	7.402	＜0.001
5	16.82±0.68	20.2±0.75	19.92±0.79	18.58±0.81	17.7±0.67	18.69	＜0.001
6	17.14±0.6	21.74±0.72	21.42±0.79	19.62±0.78	18.42±0.61	38.253	＜0.001
7	17.44±0.54	23.18±0.7	22.82±0.79	20.64±0.78	19.06±0.58	63.588	＜0.001
8	17.74±0.48	24.54±0.65	24.18±0.75	21.6±0.73	19.7±0.54	103.144	＜0.001
9	18.04±0.43	25.78±0.63	25.38±0.75	22.48±0.7	20.24±0.51	145.3	＜0.001
10	18.3±0.41	26.84±0.59	26.44±0.7	23.24±0.66	20.74±0.51	198.039	＜0.001
11	18.56±0.38	27.72±0.55	27.32±0.66	23.94±0.63	21.1±0.54	245.669	＜0.001
12	18.92±0.38	28.26±0.54	27.86±0.63	24.42±0.63	21.58±0.49	275.52	＜0.001
F	92.938	1782.67	1413.3	1121.48	502.43
P	＜0.001	＜0.001	＜0.001	＜0.001	＜0.001
F time=7529.285 ，P time=＜0.001 ；F group=46.508 ，P group=＜0.001；F group*time=341.887 ，P group*time=＜0.001
